# Supplementary material for: Transcriptional and post-transcriptional regulation of the jasmonate signalling pathway in response to abiotic and harvesting stress in Hevea brasiliensis
Source: BMC Plant Biol. 2014 Dec 2;14:341. doi: 10.1186/s12870-014-0341-0 (PMC4274682; doi:10.1186/s12870-014-0341-0)
Supplement: Additional file 1: — Sequences of the primers used for qPCR analysis. [file 12870_2014_341_MOESM1_ESM.xlsx]

## Sheet: Feuil1
GOI	Primer sequence
MYC_424_F	ATTTGAGACTCGTGGCTTGGCT
MYC_424_R	TTGGAGCCTAGTGCAACTCTGC
MYC_771_F	GATGCCACTGGACGCCTTGTT
MYC_771_R	CCCGAATTTGGGTTGGTTCTGT
JAZ_863_F	TTCCCAAAGCAGCCTGCATCTG
JAZ_863_R	AGCCCATATCCCTCACCTCCTG
JAZ_1229_F	CAGAGTGTGCTGGGAATGATGA
JAZ_1229_R	TGGCGATTAGGCAACTATGTGA
JAZ_1405_F	CGACCACCACCCACCTGTATTG
JAZ_1405_R	ATCACAGACGCAAACCCTTCCA
JAZ_1660_F	TGGCTACTCCTCCTCGGACT
JAZ_1660_R	GCACATCTTCCTTGGGAGCAGA
JAZ_2001_F	TTGGCTGTGGTCAAGGAAGAGG
JAZ_2001_R	GGGCAGAGACCTTGTTGGAGAA
COI_2304_F	CTAGACAGCCCTGAGCCAAAGC
COI_2304_R	GATTGAGCGCGGTGCTGATGA
COI_3058_F	TTGGGCAGTTCTTGGCTACTGT
COI_3058_R	TCCAGTGGTTGTCCTAAGCTCA
JAR_5108_F	TGAAGGTGTCGCGCTCAGTTG
JAR_5108_R	ACTCAGTGCAGGAGAGGGTTCT
NINJA_6328_F	AGGAAGCAGCATGAACCTTGGG
NINJA_6328_R	GCAATACCGGGCTTTATGGCAG
TPL_7591_F	TGGGATTGATGGAGCACCAAGG
TPL_7591_R	CACCTGTTCCAGCGCCTCTT
JAZ_14313_F	TTGCAGCAGGTGCTGTTTGATG
JAZ_14313_R	TGATGTCTGGATGGCACTTGCT
JAR_14894_F	CGGATTCAGGGATGGAAGT
JAR_14894_R	GTCAAATGCCAGATTGATC
MED25_16787_F	GGACGTACAGACTGTGGCATCC
MED25_16787_R	GCAGACATCTTCACCGCCTACA
JAZ_17062_F	GCGCCATTGAGTTGACAACAGT
JAZ_17062_R	CAGAACCAGGTGCTGCTGAACT
JAZ_19967_F	CCTCATCACCTGCTCGTCCTA
JAZ_19967_R	TCAAGCTGTTTCGATGATTGGC
JAR_20244_F	CCTCCTGGTCACTGGGTTCTAC
JAR_20244_R	TCTGCAATTCAGCCTCATCGGT
JAR_20347_F	TGGTGTTGGAGGATCGAGTGGA
JAR_20347_R	ATGACGAACGAGGAGCTTCTGG
JAR_21367_F	CAGCCGGTTTGACTTGTGACTC
JAR_21367_R	ACCTGCGTAGGTGGTGATAACA
JAZ_26925_F	ACAGGACAGTAGCGAGCAATGC
JAZ_26925_R	CGATGGAAGCTACCACCCAACG
JAZ_29511_F	GCCTGCTTTGGAGAATCCTCCT
JAZ_29511_R	AATGGACTCCGCCGTGTCTC
JAR_59958_F	AGAGATTTGTTGTGGCAGTCCC
JAR_59958_R	AGAGTTCCCTACTGTGGATGGA
MYC_94937_F	CAACAACGCCTCCAGTTCATCCT
MYC_94937_R	CCAGTGGCATCCTTGGAAGCT
JAZ_1229_spli_F	GAGAAGCGACGGGACAGACTC
JAZ_1229_I4_F	CGGCTGCTGTTATTTACTTTAG
JAZ_1229_E5_R	CAAAGCAGCCTGCTTCTGGTG
JAZ_1660_spli_F	GGAGAAGAGGAAAGATAGGA
JAZ_1660_I4_F	TTTGTAACTTGGCATTTTAC
JAZ_1660_E5_R	CGAGCCACGGCTTGCTTTC
JAZ_29511_spli_F	GAGAAACGCAAGGAAAGGTTG
JAZ_29511_I4_F	GGTTTTGATTATCTTTGC
JAZ_29511_3UTR_R	CCTGAAACAACTCTTTCATG
JAZ_863_spli_R	GAGAAGCGACGGGACAGACTG
JAZ_863_I4_R	CTTAATTACTTCCTCTTTGC
JAZ_26925_spli_F	CGAGAAGAAAAAAGATAGGGGA
JAZ_26925_I3_F	CTTTTACCTCATATATTACTG
JAZ_26925_E4_R	GGACTGCATCTTCCCATGATGG
