# Supplementary material for: Transcriptional and post-transcriptional regulation of the jasmonate signalling pathway in response to abiotic and harvesting stress in Hevea brasiliensis
Source: BMC Plant Biol. 2014 Dec 2;14:341. doi: 10.1186/s12870-014-0341-0 (PMC4274682; doi:10.1186/s12870-014-0341-0)
Supplement: Additional file 2: — Comparison of Cp values, standard deviation and coefficient of variance for gene expression analysis by real-time RT-PCR of 11 housekeeping genes in in abiotic stress conditions. [file 12870_2014_341_MOESM2_ESM.xlsx]

## Sheet: Feuil1
	Supplementary table. Comparison of Cp values, standard deviation and coefficient of variance for gene expression analysis by real-time RT-PCR of 11 housekeeping genes in in abiotic stress conditions.
	Gene	Cp Mean	Standard deviation	Coefficient of variance
	Actine	21.2525	2.05464	0.0966777
	elF1Aa	20.1252	1.87795	0.0933135
	UBC4	23.4515	2.16187	0.0921848
	UBC2b	23.3056	2.52186	0.108208
	UBC2a	22.1379	1.5704	0.0709369
	YLS8	22.7342	1.95036	0.0857899
	RH2b	20.6083	0.501956	0.024357
	RH8	24.8131	2.30193	0.0927705
	alphaTUB	28.4771	4.10194	0.144043
	40S	21.5348	2.03984	0.0947231
	UBI	28.1962	1.98149	0.0702748
