# Supplementary material for: Transcriptional and post-transcriptional regulation of the jasmonate signalling pathway in response to abiotic and harvesting stress in Hevea brasiliensis
Source: BMC Plant Biol. 2014 Dec 2;14:341. doi: 10.1186/s12870-014-0341-0 (PMC4274682; doi:10.1186/s12870-014-0341-0)
Supplement: Additional file 3: — Comparison of Cp values, standard deviation and coefficient of variance for gene expression analysis by real-time RT-PCR of 11 housekeeping genes in harvesting stress conditions. [file 12870_2014_341_MOESM3_ESM.xlsx]

## Sheet: Feuil1
	Supplementary table. Comparison of Cp values, standard deviation and coefficient of variance for gene expression analysis by real-time RT-PCR of 11 housekeeping genes in harvesting stress conditions.
	Gene	Cp Mean	Standard deviation	Coefficient of variance
	HbelF1Aa	21.1225	2.00119	0.0947423
	HbUBC4	24.6654	2.09635	0.0849918
	HbUBC2b	24.3704	2.73528	0.112238
	HbYLS8	23.5256	2.39992	0.102013
	HbRH2b	24.2554	1.94012	0.0799871
	HbRH8	25.705	2.06882	0.0804831
	HbUBC2a	22.8396	1.75926	0.0770264
	HbalphaTUB	28.4293	3.69772	0.130067
	Hb40S	21.6689	2.04244	0.0942568
	HbUBI	28.7232	2.20423	0.0767404
	HbActin	20.3118	2.36447	0.116409
