# Supplementary material for: Transcriptional and post-transcriptional regulation of the jasmonate signalling pathway in response to abiotic and harvesting stress in Hevea brasiliensis
Source: BMC Plant Biol. 2014 Dec 2;14:341. doi: 10.1186/s12870-014-0341-0 (PMC4274682; doi:10.1186/s12870-014-0341-0)
Supplement: Additional file 4: — Sequences of the primers used for cloning of MYC_771, MYC_94937 and pJAZ_1405. [file 12870_2014_341_MOESM4_ESM.xlsx]

## Sheet: Feuil1
Namme of primer	Sequence of primer
G_pJAZ_1405_F(-955)	AAAAAGCAGGCTTCTTTCAAATTTTGGTTTGGTG
G_pJAZ_1405_F(-267)	AAAAAGCAGGCTTCCTCCCATAAGCAAATAGTTC
G_pJAZ_1405_R	CAAGAAAGCTGGGTCGTTCGTTTGATATATCAAG
G_MYC_94937_KOZAK_F	AAAAAGCAGGCTTCCACCATGGAGGAGATCACGTCC
G_MYC_94937_TAA_R	CAAGAAAGCTGGGTCTTAGTTCTGCATCCTTTG
G_MYC_771_KOZAK_F	AAAAAGCAGGCTTCCACCATGAAAAAGATATCAATGG
G_MYC_771_TAA_R	CAAGAAAGCTGGGTCTTAGTTCTGCATTCTTTG
U-attB1-F	GGGGACAAGTTTGTACAAAAAAGCAGGCTTC
U-attB2-R	GGGGACCACTTTGTACAAGAAAGCTGGGTC
